# Supplementary material for: The Delta Study – Prevalence and characteristics of mood disorders in 924 individuals with low mood: Results of the of the World Health Organization Composite International Diagnostic Interview (CIDI)
Source: Brain Behav. 2021 May 7;11(6):e02167. doi: 10.1002/brb3.2167 (PMC8213940; doi:10.1002/brb3.2167)
Supplement: Supplementary file 1 — Appendix S1 [file BRB3-11-e02167-s001.xlsx]

## Sheet: Appendix 1
Baseline diagnosis				Low mood								MDD								BD
CIDI diagnosis	BDI	BDII	BDsub	MDD/BDsub	MDD	None	P	Post hoc	BDI	BDII	BDsub	MDD/BDsub	MDD	None	P	Post hoc	BDI	BDII	BDsub	MDD/BDsub	MDD	None	P	Post hoc
N	61	42	31	20	134	141	NA	NA	80	55	38	26	216	26	NA	NA	43	5	1	1	3	1	NA	NA
Age, mean (SD), years	26.5 (6.3)	23.6 (4.4)	24.8 (5.2)	23.9 (3.3)	26.2 (6.2)	25.9 (6.6)	0.143	NA	27.9 (7.5)	26.9 (6.7)	27.1 (7.2)	27.3 (7.5)	27.7 (6.8)	29.4 (7.2)	0.671	NA	33.8 (7.1)	30.2 (11.5)	44.0 (NA)	41.0 (NA)	42.7 (2.1)	39.0 (NA)	0.145	NA
Sex, N (%)
Male	27 (44)	12 (29)	17 (55)	6 (30)	40 (30)	50 (35)	0.072	NA	33 (41)	20 (36)	11 (29)	10 (38)	56 (26)	9 (35)	0.153	NA	28 (65)	2 (40)	0 (0)	1 (100)	2 (67)	0 (0)	0.41	NA
Female	34 (56)	30 (71)	14 (45)	14 (70)	94 (70)	91 (65)			47 (59)	35 (64)	27 (71)	16 (62)	160 (74)	17 (65)			15 (35)	3 (60)	1 (100)	0 (0)	1 (33)	1 (100)
BMI, mean (SD), kg/m2	26.4 (6.8)	26.6 (6.9)	26.0 (5.9)	23.4 (3.5)	26.3 (6.6)	24.6 (4.7)	0.228	NA	28.3 (7.6)	28.3 (6.7)	28.6 (6.7)	27.4 (6.2)	28.3 (6.8)	27.9 (6.2)	0.995	NA	28.9 (6.4)	25.6 (7.6)	27.3 (NA)	29.6 (NA)	26.5 (2.7)	23.7 (NA)	0.792	NA
Ethnicity, N (%)
White	39 (64)	26 (62)	20 (65)	13 (65)	88 (66)	86 (61)	0.96	NA	62 (78)	39 (71)	23 (61)	17 (65)	154 (71)	18 (69)	0.76	NA	34 (79)	4 (80)	1 (100)	1 (100)	2 (67)	0 (0)	<0.001***	BDI vs None
Asian/British Asian	1 (2)	1 (2)	0 (0)	2 (10)	4 (3)	7 (5)			0 (0)	1 (2)	1 (3)	0 (0)	4 (2)	0 (0)			0 (0)	0 (0)	0 (0)	0 (0)	0 (0)	1 (100)
Black/Black British	0 (0)	0 (0)	0 (0)	0 (0)	0 (0)	0 (0)			0 (0)	1 (2)	0 (0)	0 (0)	0 (0)	0 (0)			0 (0)	0 (0)	0 (0)	0 (0)	0 (0)	0 (0)
Mixed	2 (3)	1 (2)	0 (0)	1 (5)	5 (4)	4 (3)			2 (2)	3 (5)	0 (0)	1 (4)	6 (3)	0 (0)			0 (0)	0 (0)	0 (0)	0 (0)	0 (0)	0 (0)
Other	1 (2)	0 (0)	1 (3)	0 (0)	3 (2)	4 (3)			0 (0)	0 (0)	0 (0)	0 (0)	1 (0)	0 (0)			0 (0)	0 (0)	0 (0)	0 (0)	0 (0)	0 (0)
Prefer not to say	0 (0)	0 (0)	0 (0)	0 (0)	0 (0)	0 (0)			0 (0)	0 (0)	0 (0)	0 (0)	0 (0)	0 (0)			0 (0)	0 (0)	0 (0)	0 (0)	0 (0)	0 (0)
NAa	18 (30)	14 (33)	10 (32)	4 (20)	34 (25)	40 (28)			16 (20)	11 (20)	14 (37)	8 (31)	51 (24)	8 (31)			9 (21)	1 (20)	0 (0)	0 (0)	1 (33)	0 (0)
Smokingb, N (%)
No	21 (34)	16 (38)	16 (52)	8 (40)	74 (55)	75 (53)	0.052	NA	19 (24)	26 (47)	21 (55)	13 (50)	131 (61)	13 (50)	<0.001***	BDI vs BDsub	18 (42)	2 (40)	0 (0)	0 (0)	1 (33)	0 (0)	0.834	NA
Yes	40 (66)	26 (62)	15 (48)	12 (60)	60 (45)	66 (47)			61 (76)	29 (53)	17 (45)	13 (50)	85 (39)	13 (50)		BDI vs MDD	25 (58)	3 (60)	1 (100)	1 (100)	2 (67)	1 (100)
Alcohol consumption, N (%)
No	15 (25)	4 (10)	3 (10)	5 (25)	16 (12)	17 (12)	0.081	NA	21 (26)	21 (38)	13 (34)	6 (23)	57 (26)	5 (19)	0.384	NA	15 (35)	1 (20)	1 (100)	0 (0)	0 (0)	1 (100)	0.265	NA
Yes	46 (75)	38 (90)	28 (90)	15 (75)	118 (88)	124 (88)			59 (74)	34 (62)	25 (66)	20 (77)	159 (74)	21 (81)			28 (65)	4 (80)	0 (0)	1 (100)	3 (100)	0 (0)
Recreational drug useb, N (%)
No	23 (38)	19 (45)	20 (65)	10 (50)	80 (60)	83 (59)	0.030*	-	44 (55)	34 (62)	25 (66)	14 (54)	153 (71)	20 (77)	0.074	NA	28 (65)	5 (100)	1 (100)	0 (0)	3 (100)	1 (100)	0.209	NA
Yes	38 (62)	23 (55)	11 (35)	10 (50)	54 (40)	58 (41)			36 (45)	21 (38)	13 (34)	12 (46)	63 (29)	6 (23)			15 (35)	0 (0)	0 (0)	1 (100)	0 (0)	0 (0)
Education level, N (%)
<GCSE	3 (5)	1 (2)	0 (0)	0 (0)	2 (1)	1 (1)	0.07	NA	2 (2)	1 (2)	2 (5)	1 (4)	2 (1)	1 (4)	0.008**	BDI vs MDD	1 (2)	0 (0)	0 (0)	0 (0)	0 (0)	0 (0)	0.642	NA
GCSE	7 (11)	3 (7)	4 (13)	2 (10)	5 (4)	13 (9)			18 (22)	5 (9)	6 (16)	7 (27)	19 (9)	6 (23)			7 (16)	0 (0)	1 (100)	1 (100)	0 (0)	0 (0)
A-level	19 (31)	15 (36)	13 (42)	3 (15)	30 (22)	39 (28)			26 (32)	25 (45)	16 (42)	8 (31)	56 (26)	7 (27)			11 (26)	1 (20)	0 (0)	0 (0)	0 (0)	0 (0)
Undergraduate	17 (28)	18 (43)	9 (29)	11 (55)	58 (43)	64 (45)			20 (25)	18 (33)	10 (26)	7 (27)	92 (43)	9 (35)			19 (44)	2 (40)	0 (0)	0 (0)	2 (67)	1 (100)
Postgraduate	15 (25)	5 (12)	5 (16)	4 (20)	39 (29)	24 (17)			14 (18)	6 (11)	4 (11)	3 (12)	47 (22)	3 (12)			5 (12)	2 (40)	0 (0)	0 (0)	1 (33)	0 (0)
Employment statusc, N (%)
Employed/Self-employed	45 (74)	20 (48)	19 (61)	9 (45)	83 (62)	82 (58)	0.005**	BDI vs None	50 (62)	36 (65)	21 (55)	18 (69)	129 (60)	19 (73)	0.913	NA	25 (58)	1 (20)	1 (100)	0 (0)	3 (100)	1 (100)	0.197	NA
Maternity leave	0 (0)	0 (0)	0 (0)	0 (0)	0 (0)	0 (0)			1 (1)	0 (0)	0 (0)	0 (0)	1 (0)	0 (0)			0 (0)	0 (0)	0 (0)	0 (0)	0 (0)	0 (0)
Student	9 (15)	15 (36)	8 (26)	10 (50)	44 (33)	54 (38)			15 (19)	14 (25)	12 (32)	4 (15)	60 (28)	3 (12)			6 (14)	3 (60)	0 (0)	0 (0)	0 (0)	0 (0)
Retired	0 (0)	0 (0)	0 (0)	0 (0)	0 (0)	0 (0)			0 (0)	0 (0)	0 (0)	0 (0)	1 (0)	0 (0)			1 (2)	1 (20)	0 (0)	0 (0)	0 (0)	0 (0)
Unemployed	7 (11)	7 (17)	4 (13)	1 (5)	7 (5)	5 (4)			14 (18)	5 (9)	5 (13)	4 (15)	25 (12)	4 (15)			11 (26)	0 (0)	0 (0)	1 (100)	0 (0)	0 (0)
Relationship statusc, N (%)
In a relationship	33 (54)	28 (67)	18 (58)	10 (50)	90 (67)	93 (66)	0.346	NA	51 (64)	36 (65)	22 (58)	15 (58)	132 (61)	15 (58)	0.956	NA	29 (67)	4 (80)	1 (100)	1 (100)	2 (67)	1 (100)	0.891	NA
Single	28 (46)	14 (33)	13 (42)	10 (50)	44 (33)	48 (34)			29 (36)	19 (35)	16 (42)	11 (42)	84 (39)	11 (42)			14 (33)	1 (20)	0 (0)	0 (0)	1 (33)	0 (0)
Self-rated physical health, N (%)
Poor	5 (8)	3 (7)	2 (6)	2 (10)	4 (3)	1 (1)	0.028*	BDI vs MDD	4 (5)	3 (5)	1 (3)	3 (12)	6 (3)	0 (0)	0.261	NA	2 (5)	1 (20)	0 (0)	0 (0)	0 (0)	0 (0)	0.847	NA
Not great	18 (30)	7 (17)	3 (10)	0 (0)	14 (10)	22 (16)		BDI vs None	25 (31)	19 (35)	13 (34)	5 (19)	57 (26)	6 (23)			14 (33)	1 (20)	1 (100)	0 (0)	1 (33)	1 (100)
Fair	22 (36)	11 (26)	11 (35)	6 (30)	53 (40)	49 (35)			32 (40)	19 (35)	17 (45)	12 (46)	83 (38)	10 (38)			15 (35)	2 (40)	0 (0)	1 (100)	1 (33)	0 (0)
Good	12 (20)	17 (40)	11 (35)	10 (50)	51 (38)	53 (38)			18 (22)	14 (25)	7 (18)	6 (23)	60 (28)	7 (27)			11 (26)	0 (0)	0 (0)	0 (0)	1 (33)	0 (0)
Very good	4 (7)	4 (10)	4 (13)	2 (10)	12 (9)	16 (11)			1 (1)	0 (0)	0 (0)	0 (0)	10 (5)	3 (12)			1 (2)	1 (20)	0 (0)	0 (0)	0 (0)	0 (0)
Self-rated mental health, N (%)
Poor	10 (16)	6 (14)	0 (0)	3 (15)	6 (4)	4 (3)	<0.001***	BDI vs None	24 (30)	10 (18)	10 (26)	2 (8)	38 (18)	2 (8)	0.005**	BDI vs None	7 (16)	0 (0)	0 (0)	0 (0)	0 (0)	1 (100)	0.778	NA
Not great	29 (48)	22 (52)	12 (39)	8 (40)	73 (54)	37 (26)		BDII vs None	45 (56)	32 (58)	20 (53)	18 (69)	124 (57)	10 (38)			22 (51)	3 (60)	1 (100)	1 (100)	1 (33)	0 (0)
Fair	17 (28)	12 (29)	15 (48)	8 (40)	42 (31)	68 (48)		MDD vs None	10 (12)	10 (18)	7 (18)	4 (15)	51 (24)	13 (50)			13 (30)	2 (40)	0 (0)	0 (0)	2 (67)	0 (0)
Good	5 (8)	2 (5)	4 (13)	1 (5)	13 (10)	31 (22)			1 (1)	3 (5)	1 (3)	2 (8)	3 (1)	1 (4)			1 (2)	0 (0)	0 (0)	0 (0)	0 (0)	0 (0)
Very good	0 (0)	0 (0)	0 (0)	0 (0)	0 (0)	1 (1)			0 (0)	0 (0)	0 (0)	0 (0)	0 (0)	0 (0)			0 (0)	0 (0)	0 (0)	0 (0)	0 (0)	0 (0)
Childhood traumad, N (%)
No	18 (30)	18 (43)	19 (61)	6 (30)	68 (51)	91 (65)	<0.001***	BDI vs None	25 (31)	23 (42)	15 (39)	10 (38)	103 (48)	13 (50)	0.026*	-	15 (35)	2 (40)	1 (100)	0 (0)	1 (33)	1 (100)	0.158	NA
Yes	42 (69)	24 (57)	11 (35)	14 (70)	60 (45)	45 (32)			55 (69)	31 (56)	23 (61)	16 (62)	111 (51)	11 (42)			28 (65)	2 (40)	0 (0)	1 (100)	2 (67)	0 (0)
Prefer not to say	1 (2)	0 (0)	1 (3)	0 (0)	6 (4)	5 (4)			0 (0)	1 (2)	0 (0)	0 (0)	2 (1)	2 (8)			0 (0)	1 (20)	0 (0)	0 (0)	0 (0)	0 (0)
Family psychiatric history, N (%)
No	20 (33)	9 (21)	9 (29)	8 (40)	48 (36)	48 (34)	0.586	NA	16 (20)	12 (22)	9 (24)	3 (12)	40 (19)	7 (27)	0.749	NA	2 (5)	0 (0)	1 (100)	0 (0)	1 (33)	1 (100)	<0.001***	-
Yes	41 (67)	33 (79)	22 (71)	12 (60)	86 (64)	93 (66)			64 (80)	43 (78)	29 (76)	23 (88)	176 (81)	19 (73)			41 (95)	5 (100)	0 (0)	1 (100)	2 (67)	0 (0)
Duration of MDD diagnosis, mean (SD), years	NA	NA	NA	NA	NA	NA	NA	NA	2.7 (1.6)	2.6 (1.6)	2.3 (1.7)	2.5 (1.5)	2.5 (1.5)	2.3 (1.6)	0.71	NA	5.2 (5.7)e	1.3 (5.0)e	12.0 (NA)e	14.0 (NA)e	9.5 (7.8)e	0.0 (NA)e	0.281	NA
Who diagnosed MDD, N (%)
GP	NA	NA	NA	NA	NA	NA	NA	NA	56 (70)	40 (73)	28 (74)	21 (81)	192 (89)	24 (92)	0.009**	BDI vs MDD	21 (58)	1 (33)	0 (0)	0 (0)	1 (50)	0 (0)	<0.001***	BDI vs BDsub
Psychiatrist	NA	NA	NA	NA	NA	NA			24 (30)	15 (27)	10 (26)	5 (19)	23 (11)	2 (8)			13 (36)	1 (33)	0 (0)	0 (0)	1 (50)	1 (100)		BDI vs MDD/BDsub
Other medical professional	NA	NA	NA	NA	NA	NA			0 (0)	0 (0)	0 (0)	0 (0)	1 (0)	0 (0)			1 (3)	1 (33)	1 (100)	0 (0)	0 (0)	0 (0)
Other/does not remember	NA	NA	NA	NA	NA	NA			0 (0)	0 (0)	0 (0)	0 (0)	0 (0)	0 (0)			1 (3)	0 (0)	0 (0)	1 (100)	0 (0)	0 (0)
Age at first low mood episode, mean (SD), years	15.6 (4.7)	14.6 (4.3)	17.3 (4.3)	15.9 (3.9)	17.1 (5.0)	18.2 (5.8)	0.001**	BDII < MDD	16.1 (6.1)	15.6 (6.3)	17.2 (6.3)	16.8 (4.1)	17.8 (6.5)	21.0 (6.9)	0.002**	BDI < None	14.5 (5.3)	15.6 (9.7)	17.0 (NA)	12.0 (NA)	14.0 (5.3)	26.0 (NA)	0.562	NA
								BDII < None								BDII < None
Number of low mood episodesf, N (%)
0	1 (2)	3 (7)	2 (6)	0 (0)	3 (2)	22 (16)	<0.001***	BDI vs None	0 (0)	0 (0)	0 (0)	0 (0)	0 (0)	0 (0)	0.004**	-	0 (0)	0 (0)	0 (0)	0 (0)	0 (0)	0 (0)	1	NA
1	0 (0)	0 (0)	1 (3)	1 (5)	10 (7)	7 (5)		MDD vs None	1 (1)	2 (4)	5 (13)	0 (0)	8 (4)	4 (15)			0 (0)	0 (0)	0 (0)	0 (0)	0 (0)	0 (0)
>1	60 (98)	39 (93)	28 (90)	19 (95)	121 (90)	112 (79)			79 (99)	53 (96)	33 (87)	26 (100)	208 (96)	22 (85)			43 (100)	5 (100)	1 (100)	1 (100)	3 (100)	1 (100)
Antidepressant treatmentf, N (%)
SSRI	14 (23)	14 (33)	4 (13)	2 (10)	18 (13)	16 (11)	0.092	NA	75 (94)	50 (91)	36 (95)	20 (77)	199 (92)	20 (77)	0.244	NA	36 (84)	4 (80)	1 (100)	1 (100)	2 (67)	1 (100)	0.844	NA
SNRI	1 (2)	1 (2)	1 (3)	0 (0)	2 (1)	1 (1)			18 (22)	11 (20)	5 (13)	3 (12)	24 (11)	3 (12)			19 (44)	1 (20)	0 (0)	0 (0)	2 (67)	0 (0)
TCA	5 (8)	1 (2)	0 (0)	1 (5)	3 (2)	1 (1)			10 (12)	6 (11)	3 (8)	4 (15)	20 (9)	2 (8)			16 (37)	2 (40)	1 (100)	0 (0)	0 (0)	0 (0)
Other	2 (3)	1 (2)	1 (3)	0 (0)	3 (2)	2 (1)			11 (14)	6 (11)	8 (21)	3 (12)	22 (10)	3 (12)			8 (19)	0 (0)	0 (0)	1 (100)	0 (0)	0 (0)
None	43 (70)	28 (67)	26 (84)	17 (85)	111 (83)	123 (87)			4 (5)	3 (5)	2 (5)	6 (23)	10 (5)	3 (12)			4 (9)	1 (20)	0 (0)	0 (0)	1 (33)	0 (0)
Duration of BD diagnosis, mean (SD), years	NA	NA	NA	NA	NA	NA	NA	NA	NA	NA	NA	NA	NA	NA	NA	NA	6.7 (6.2)	8.4 (8.8)	14.0 (NA)	8.0 (NA)	14.0 (7.2)	1.0 (NA)	0.253	NA
Who diagnosed BD, N (%)
GP	NA	NA	NA	NA	NA	NA	NA	NA	NA	NA	NA	NA	NA	NA	NA	NA	1 (2)	0 (0)	0 (0)	0 (0)	1 (33)	0 (0)	0.047*	BDI vs BDsub
Psychiatrist	NA	NA	NA	NA	NA	NA			NA	NA	NA	NA	NA	NA			39 (91)	5 (100)	0 (0)	1 (100)	1 (33)	1 (100)
Other medical professional	NA	NA	NA	NA	NA	NA			NA	NA	NA	NA	NA	NA			2 (5)	0 (0)	1 (100)	0 (0)	1 (33)	0 (0)
Other/does not remember	NA	NA	NA	NA	NA	NA			NA	NA	NA	NA	NA	NA			1 (2)	0 (0)	0 (0)	0 (0)	0 (0)	0 (0)
Number of elevated mood episodesf, N (%)
0	2 (3)	4 (10)	2 (6)	4 (20)	45 (34)	54 (38)	<0.001***	BDI vs MDD	3 (4)	5 (9)	7 (18)	1 (4)	97 (45)	13 (50)	<0.001***	BDI vs MDD	0 (0)	0 (0)	0 (0)	0 (0)	0 (0)	0 (0)	0.004**	-
1	7 (11)	7 (17)	4 (13)	2 (10)	17 (13)	22 (16)		BDI vs None	3 (4)	0 (0)	2 (5)	2 (8)	20 (9)	2 (8)		BDI vs None	0 (0)	0 (0)	0 (0)	0 (0)	1 (33)	0 (0)
>1	52 (85)	31 (74)	25 (81)	14 (70)	72 (54)	65 (46)		BDII vs None	74 (92)	50 (91)	29 (76)	23 (88)	99 (46)	11 (42)		BDII vs MDD	43 (100)	5 (100)	1 (100)	1 (100)	2 (67)	1 (100)
								BDsub vs None								BDII vs None
																BDsub vs MDD
																MDD/BDsub vs MDD
																MDD/BDsub vs None
Mood stabiliser treatmentf, N (%)
No	60 (98)	42 (100)	31 (100)	20 (100)	134 (100)	141 (100)	0.302	NA	75 (94)	52 (95)	38 (100)	25 (96)	209 (97)	26 (100)	0.466	NA	21 (49)	2 (40)	1 (100)	0 (0)	2 (67)	1 (100)	0.615	NA
Yes	1 (2)	0 (0)	0 (0)	0 (0)	0 (0)	0 (0)			5 (6)	3 (5)	0 (0)	1 (4)	7 (3)	0 (0)			22 (51)	3 (60)	0 (0)	1 (100)	1 (33)	0 (0)
Other psychiatric diagnosesf, N (%)
Generalised anxiety disorder	7 (11)	7 (17)	4 (13)	1 (5)	11 (8)	12 (9)	0.556	NA	53 (66)	37 (67)	24 (63)	16 (62)	138 (64)	19 (73)	0.361	NA	13 (30)	1 (20)	0 (0)	0 (0)	1 (33)	0 (0)	0.774	NA
Personality disorder	3 (5)	1 (2)	0 (0)	1 (5)	1 (1)	0 (0)			12 (15)	6 (11)	4 (11)	0 (0)	8 (4)	1 (4)			7 (16)	0 (0)	0 (0)	1 (100)	2 (67)	0 (0)
Obsessive compulsive disorder	1 (2)	2 (5)	0 (0)	0 (0)	1 (1)	3 (2)			7 (9)	4 (7)	2 (5)	0 (0)	12 (6)	1 (4)			3 (7)	0 (0)	0 (0)	0 (0)	0 (0)	0 (0)
Schizophrenia	0 (0)	0 (0)	0 (0)	0 (0)	0 (0)	0 (0)			0 (0)	0 (0)	0 (0)	0 (0)	0 (0)	0 (0)			0 (0)	0 (0)	0 (0)	0 (0)	0 (0)	0 (0)
Panic disorder	2 (3)	1 (2)	1 (3)	0 (0)	3 (2)	0 (0)			9 (11)	4 (7)	4 (11)	0 (0)	21 (10)	3 (12)			5 (12)	0 (0)	0 (0)	0 (0)	1 (33)	0 (0)
Social anxiety	3 (5)	1 (2)	1 (3)	1 (5)	3 (2)	1 (1)			23 (29)	10 (18)	9 (24)	4 (15)	40 (19)	1 (4)			6 (14)	1 (20)	1 (100)	0 (0)	2 (67)	0 (0)
Eating disorder	2 (3)	2 (5)	1 (3)	0 (0)	3 (2)	2 (1)			10 (12)	1 (2)	4 (11)	0 (0)	16 (7)	0 (0)			4 (9)	0 (0)	0 (0)	0 (0)	0 (0)	0 (0)
None	51 (84)	33 (79)	27 (87)	18 (90)	118 (88)	125 (89)			22 (28)	16 (29)	10 (26)	8 (31)	62 (29)	7 (27)			22 (51)	4 (80)	0 (0)	0 (0)	1 (33)	1 (100)
Other conditionsf, N (%)
Thyroid disease	4 (7)	1 (2)	0 (0)	0 (0)	4 (3)	4 (3)	0.917	NA	3 (4)	2 (4)	1 (3)	0 (0)	6 (3)	1 (4)	0.655	NA	3 (7)	0 (0)	0 (0)	0 (0)	0 (0)	0 (0)	0.884	NA
Multiple sclerosis	0 (0)	0 (0)	0 (0)	0 (0)	0 (0)	0 (0)			0 (0)	0 (0)	0 (0)	0 (0)	0 (0)	0 (0)			0 (0)	1 (20)	0 (0)	0 (0)	0 (0)	0 (0)
Diabetes	0 (0)	0 (0)	0 (0)	0 (0)	1 (1)	0 (0)			1 (1)	2 (4)	1 (3)	0 (0)	3 (1)	0 (0)			2 (5)	0 (0)	0 (0)	0 (0)	0 (0)	0 (0)
Cardiovascular disease/stroke	0 (0)	0 (0)	0 (0)	0 (0)	0 (0)	1 (1)			0 (0)	0 (0)	0 (0)	0 (0)	1 (0)	1 (4)			0 (0)	0 (0)	0 (0)	0 (0)	0 (0)	0 (0)
Irritable bowel syndrome	5 (8)	2 (5)	1 (3)	3 (15)	11 (8)	7 (5)			3 (4)	4 (7)	4 (11)	2 (8)	18 (8)	2 (8)			3 (7)	1 (20)	0 (0)	0 (0)	0 (0)	0 (0)
Blood borne ilnesses (e.g. HIV, hepatitis)	0 (0)	0 (0)	0 (0)	0 (0)	0 (0)	0 (0)			0 (0)	0 (0)	0 (0)	0 (0)	0 (0)	0 (0)			0 (0)	0 (0)	0 (0)	0 (0)	0 (0)	0 (0)
Chronic pain	14 (23)	7 (17)	6 (19)	5 (25)	20 (15)	31 (22)			25 (31)	17 (31)	12 (32)	7 (27)	56 (26)	4 (15)			14 (33)	2 (40)	1 (100)	0 (0)	3 (100)	0 (0)
Migraines	27 (44)	23 (55)	9 (29)	8 (40)	52 (39)	53 (38)			49 (61)	31 (56)	25 (66)	12 (46)	97 (45)	9 (35)			20 (47)	1 (20)	1 (100)	1 (100)	2 (67)	1 (100)
None	25 (41)	17 (40)	17 (55)	10 (50)	70 (52)	68 (48)			23 (29)	17 (31)	9 (24)	9 (35)	86 (40)	11 (42)			15 (35)	2 (40)	0 (0)	0 (0)	0 (0)	0 (0)
Psychiatric hospitalisationf, N (%)
No	57 (93)	39 (93)	28 (90)	20 (100)	132 (99)	139 (99)	0.040*	-	64 (80)	49 (89)	34 (89)	22 (85)	198 (92)	26 (100)	0.034*	-	23 (53)	4 (80)	1 (100)	1 (100)	1 (33)	1 (100)	0.514	NA
Yes	4 (7)	3 (7)	3 (10)	0 (0)	2 (1)	2 (1)			16 (20)	6 (11)	4 (11)	4 (15)	18 (8)	0 (0)			20 (47)	1 (20)	0 (0)	0 (0)	2 (67)	0 (0)
PHQ-9 scoreg, mean (SD)	14.4 (5.0)	14.1 (4.2)	11.9 (4.3)	12.2 (4.4)	12.7 (4.7)	10.0 (4.1)	<0.001***	BDI > None	16.4 (4.4)	16.2 (4.9)	15.8 (5.2)	15.2 (5.6)	13.8 (4.7)	12.4 (5.2)	<0.001***	BDI > MDD	13.2 (4.3)	10.0 (1.6)	15.0 (NA)	21.0 (NA)	12.0 (1.0)	21.0 (NA)	0.122	NA
								BDII > None								BDI > None
								MDD > None								BDII > None
WEMWBS scoreg, mean (SD)	34.5 (7.6)	35.4 (7.3)	38.7 (8.7)	38.4 (7.7)	37.0 (7.3)	41.7 (7.5)	<0.001***	BDI < None	32.4 (6.9)	33.2 (8.1)	32.6 (7.3)	35.6 (10.2)	35.1 (7.3)	38.4 (8.0)	0.005**	BDI < None	37.1 (7.4)	39.8 (2.9)	33.0 (NA)	30.0 (NA)	40.7 (3.2)	22.0 (NA)	0.209	NA
								BDII < None
								MDD < None
Supplementary Table 1. Self-reported demographic and clinical characteristics of Delta Study participants. P values were obtained from the Kruskal-Wallis test for continuous variables and χ2 test for categorical variables, with Dunn’s and pairwise χ2 post hoc tests, respectively. BD=bipolar disorder. BDsub=subthreshold bipolar disorder. BMI=body mass index. GCSC=General Certificate of Secondary E…
